# Supplementary material for: Soluble bacterial lipopeptides suppress gasdermin D-associated IL-33 release in keratinocytes and atopic dermatitis in mice
Source: Nat Commun. 2026 May 13;17:6367. doi: 10.1038/s41467-026-72376-x (PMC13377172; doi:10.1038/s41467-026-72376-x)
Supplement: Supplementary file 4 — Source Data File [file 41467_2026_72376_MOESM4_ESM.xlsx]

## Sheet: Fig.1
*Note in all files, 0 is not detected
Fig. 1a	Time (h)	S. epi	S. aureus									Fig. 1d		IL-33			TSLP
	0	0.0945	0.0095										C	0	0	0	0	0	0
	2	0.101375	0.018										FSA	1651.6	1604.1	1767.6	160.5	186.5	193.5
	4	0.128125	0.0883333									GM + FSA	0 h	929.333	928	891	80.6667	92.8889	93.3333
	6	0.22525	0.376417										2 h	1102.5	934	912	86.6667	90.3333	78.3333
	8	0.512625	0.582167										6 h	939.556	1023	872	89.6667	78.7778	86.6667
	10	0.776375	0.704										18 h	995.444	1087	1076	56	65.6667	77
	12	0.80475	0.784083										24 h	993.111	987	871	94.3333	61.5556	79.6667
	14	0.8245	0.804333										48 h	923.519	866	912	182	81	96.3333
	16	0.778167	0.770333									FSE + FSA	0 h	1287.25	1160.75	1319.62	80.5	30.5	106.5
	18	0.701333	0.718833										2 h	1141.25	1121.25	1166.75	11.5	19.5	51.5
	20	0.655333	0.657583										6 h	767.125	742.875	821	128.5	274	279.5
	22	0.378417	0.476583										18 h	153.5	150.875	138.5	0	0	0
	24	0.32125	0.375083										24 h	24.625	24	25.625	0	0	0
													48 h	21.625	26.375	22.25	0	0	0
Fig. 1b		IL-33			TSLP							Fig. 1e		IL-33			TSLP
	C	8.69677	6.04197	6.12901	7	32	19.5						C	4.77778	1.66667	3.4	0	0	0
S.epi + GM	2h	0	0	0	8	18	42						S. epi	0	0	0	0	0	0
	6h	0	0	0	11	23	24						S. cap	4.44444	10.5556	23	0	0	0
	18h	41	33	43	43	22	11						S. car	0	0	0	0	0	0
	24h	12	24	31	16	24	32						S. coh	6.77778	10.8889	6.5	0	0	0
	48h	34	22	43	18	32	43						S. hem	0.888889	0	0	0	0	0
	FSA	987	1021	1064	153.5	169	116						S. len	0	0	0	0	0	0
S. epi + FSA	0h	433.727	462	567	92.5	59.5	76						S. aureus	3145	2981	3081	1361	987	912
	2h	334	444.083	356	42.5	61	57						6h FSA	1740.42	1886	1811.33	444	408	420.667
	6h	354.417	361.833	356	86.5	49.5	67					FSA +	GM	1023.1	987	1027	99.75	123.75	199.75
	18h	172.583	180.917	157	142	70.5	78						S. epi	0	0	0	0	0	0
	24h	138.583	111.25	120	34.5	33.5	25						S. cap	38.1111	61.6667	62.8889	0	0	0
	48h	127.5	130.25	119	0	0	0						S.car	43.4444	58.3333	74.6667	0	0	0
													S.coh	29.6667	43.3333	56.5556	0	0	0
Fig. 1c		IL-33			TSLP								S. hem	57.1111	63.3333	75.4444	0	0	0
	C	0	2.875	1.32	0	0	0						S. len	45.2222	42.7778	75.3333	0	0	0
	FSA	147.75	129.125	138.7	88	72	60						S. aureus	22.45	16.49	10.98	0	0	0
	S. epi	0	0	0	0	0	0
	FSA : GM	78.75	81.5	90.125	41.5	50	52.5
	FSA : S. epi	28.5	18.375	13.25	2.6	3.3	4.45

## Sheet: Fig.2
Fig. 2e		Control					FSA					FSE					FSA:FSE
	Pre	0	0	1	1	0	0	0	0	0	0	0	0	0	0	1	0	0	0	0	1
	1	0	1	2	1	1	0	2	1	1	1	1	0	1	2	1	1	0	2	2	1
	2	0	0	2	2	2	4	2	0	3	4	3	0	0	2	1	1	1	1	0	5
	3	0	0	1	2	3	4	3	3	4	4	2	0	1	1	2	1	0	0	1	4
	4	0	2	2	2	1	6	5	5	6	5	2	1	2	2	3	2	1	3	4	4
Fig. 2f		Control					FSA					FSE					FSA:FSE
	Pre	0	4	1	9	2	0	5	1	6	0	0	0	10	8	0	0	4	6	9	4
	1	8	0	1	3	3	4	15	0	0	5	0	3	4	0	5	8	9	7	5
	2	0	0	1	10	4	17	17	2	10	28	0	0	0	0	3	11	15	14	1	10
	3	0	0	0	18	1	21	22	17	18	30	7	0	1	2	7	10	8	8	1	13
	4	8	6	0	17	1	31	30	30	34	39	0	14	8	0	0	10	9	15	14	13
Fig. 2g		Control					FSA					FSE					FSA:FSE
	Pre	8	11.5	10.1	16.7	9.9	9.5	14.1	9.5	9.7	9.1	10.6	11.5	11.7	8.2	19.1	11.7	10	8.2	8.7	8.8
	1	8.9	10.2	15.4	16.6	16.9	23.6	22.9	21.3	24.2	20.6	14.7	19.3	12.4	15.2	20.9	15	17.6	19.1	16.8	17.3
	2	8.2	9.9	10.4	16.1	12.7	35.5	15.7	21.3	25.6	26.3	20.5	14.2	11.1	20.1	14.3	11.5	10.3	10	10.5	28.5
	3	8.8	9.2	10.5	10.3	13.8	33.6	21.7	25.4	31.4	33.4	17.3	17.5	14.4	22.1	18.4	20.3	13.4	15.2	17.9	27.8
	4	10.9	13.2	16.5	11	16.6	42.1	29.1	33.3	30.1	36.2	25.1	20	14.1	25.2	20	31.7	17.2	20.1	22.3	34.4

## Sheet: Fig.3
*Note in all files, 0 is not detected
Fig. 3a	C	GM + FSA	HTLPL + FSA	FSE + FSA	pre treat LPL + FSE	pre treat LPL + FSE + FSA	FS.car + FSA	pre treat LPL + FS.car	ore-treat LPL + FS.car + FSA	FS.hem + FSA	pre treat LPL + FS.hem	pre treat LPL + FS.hem + FSA
	11.6923	840.923	589.769	0	0	435	0	0	835.273	0	0	697.818
	7	570	665.769	0	0	513.222	10.9091	0	677.727	0	0	553.455
	71.1539	679.154	787.154	0	0	679.222	3.45454	0	683.545	10.3636	0	886.727
					FSA +
Fig. 3b	GM	GM + Pam2CSK4	GM + Vehicle	FSA	Pam2CSK4 10 µg/ml	Pam2CSK4 + 1 µg/ml	Pam2CSK4 + 0.1 µg/ml
	0	0	0	2110	223.545	533.545	1114.45
	0	0	0	2004	137.182	528.091	1199
	0	0	0	2118	331.727	611.727	1216.27
					FSA +
Fig. 3c	GM	GM + FSL-1	GM + Vehicle	FSA	FSL-1 10 µg/ml	FSL-1 + 1 µg/ml	FSL-1 + 0.1 µg/ml
	0	0	0	2110	1139	797.182	825.364
	0	0	0	2004	829	956.273	695.364
	0	0	0	2118	978.091	1025.36	1088.09
					FSA +
	GM	GM + Pam3CSK4	GM + Vehicle	FSA	Pam3CSK4 + 10 µg/ml	Pam3CSK4 + 1 µg/ml	Pam3CSK4 + 0.1 µg/ml
Fig. 3d	0	0	0	2110	43.5455	507.182	784.455
	0	0	0	2004	28.0909	640.818	1272.64
	0	0	0	2118	404.455	954.455	1426.27
Fig. 3e	C	GM + FSA	HTLPL + FSA	Pam2CSK4 + FSA	pre treat LPL + Pam2CSK4	pre treat LPL + Pam2CSK4 + FSA	FSL-1 + FSA	pre treat LPL + FSL-1	pre treat LPL + FSL-1 + FSA	Pam3CSK4 + FSA	pre treat LPL + Pam3CSK4	pre treat LPL + Pam3CSK4 + FSA
	0	1215.46	973.769	465.231	0	1167.77	276	0	977.385	184.385	0	1044.85
	0	1228.46	1093.92	336.385	0	1016.08	312	0	836.308	154.462	0	1048.77
	0	1261.46	900.846	367.923	0	987.462	286	0	930.769	159	0	1214.92

## Sheet: Fig.4
Fig. 4b	FSA	FSA + Pam2CSK4	FSA + Pam3CSK4
	135.4	18.6	55.2
	130.8	48	63.5
	126.2	35.1	40.4
	61.1	45.3	22
	97.4	85	30.2
Fig. 4d	FSA	FSA + Pam2CSK4	FSA + Pam3CSK4	FSA + FSE	FSA + LPL FSE
	123	21	76	37	101
	93	12	79	8	98
	139	6	41	28	58
	72	12	0	14	103
	93	5	2	12	87
	97	7	4	81	87
Fig. 4e		FSA						+PAM2CSK4						+PAM3CSK4
	Pre	2	1	2	1	1	2	3	1	1	2	1	1	3	2	1	1	2	1
	1	2	1	1	1	2	2	1	1	1	1	1	2	2	1	1	1	2	2
	2	3	2	2	1	2	2	2	2	1	2	2	3	2	2	2	2	1	2
	3	6	3	5	1	1	3	2	2	2	1	2	2	2	8	2	1	2	2
	4	9	6	6	2	2	4	2	2	2	2	3	2	2	7	5	2	2	2
Fig. 4f		FSA						+PAM2CSK4						+PAM3CSK4
	Pre	1	1	7	1	1	5	1	3	1	0	8	4	0	2	3	2	0	0
	1	6	14	7	2	1	12	6	5	0	8	0	4	5	23	7	0	0	4
	2	39	21	21	11	11	0	0	17	1	3	6	8	5	17	6	8	11	2
	3	30	14	29	17	20	17	3	4	3	13	3	9	30	15	10	2	12	8
	4	50	41	32	2	11	12	1	2	1	8	1	13	27	26	9	8	9	8
Fig. 4g		FSA						+PAM2CSK4						+PAM3CSK4
	Pre	12.9	13.2	14.9	8.4	8.1	15.7	13.9	26.9	9.9	11.7	14	9	16.8	22.4	10.7	10	13.2	14.2
	1	10.3	13.8	11	12.2	13.8	20.2	12.5	14	13.9	15	17.1	18.6	11.6	11.9	15.9	14.3	19.2	18.3
	2	15.1	17.7	16.2	14.3	13.2	20.6	10.9	15.5	19	10.6	15.3	16.7	10.5	21.8	15	14.1	13.9	16.6
	3	35.8	32.1	31.6	13.3	25.8	13.6	10.5	20.2	12.9	11.3	15.6	19.4	19.9	39.1	17.6	11.9	15	17
	4	22.6	37.3	25.8	21.4	19.2	23.4	14.3	16.1	16.2	19.4	19.7	14.7	24.7	37.2	26.4	17.6	16.4	21.8

## Sheet: Fig.5
	Figure 5. contains images only - no data.

## Sheet: Fig.6
*Note in all files, 0 is not detected
Fig. 6a	GM	GM + Vehicle	GM + AC-FLTD-CMK	FSA	FSA + AC-FLTD-CMK	rSbi	rSbi + AC-FLTD-CMK
	71	61.3333	56	1799.67	858	3989	3111
	52	55.3333	10.8333	2077	623	4807.33	3421.33
	68	57.33	9.45	1923	789.33	4567.33	3215
Fig. 6b	GM	GM + Vehicle	GM + LDC7559	FSA	FSA + LDC7559	rSbi	rSbi + LDC7559
	56.5	68	21.33	1392.5	508.667	2338	1127
	56	52.3333	0	1430.67	528.333	2993.5	1186.67
	55.76	62	18.12	1461.6	501	3120.22	1171.33
Fig. 6c	GM	GM + Vehicle	GM + Disulfiram	FSA	FSA + Disulfiram	FSA + FSE	FSA + FSE + Disulfiram	rSbi	rSbi + Disulfiram	rSbi + FSE	rSbi + FSE + Disulfiram
	0	0	0	1849	1377.67	0	0	3142	1502.33	0	0
	0	0	0	1937.67	1322.33	0	0	3075.33	1525.5	0	0
	0	0	0	2016.46	1301.33	0	0	3091	1506.6	0	0

## Sheet: Fig.S1
*Note in all files, 0 is not detected
Fig. S1b		IL-33			TSLP
	Control	45.977	55.983	47.784	11.3	12.7	10.2
	S.aureus + GM	2740.01	2620.84	2439.22	235	212	251
	S.aureus + FSE	1.4	11.4	5.4	0	10.7	19.1
	FSA + GM	788.839	648.757	838.574	117	101	112
	FSA + FSE	22.3	17.7	31.5	2.6	12.9	4.2
Fig. S1c		IL-33			TSLP
	Control	0	0	0	0	0	0
	SA	1721.73	1633.55	1677.64	138	140.5	139.25
	FSE	0	0	0	0	0	0
	FSE:TR	0	0	0	0	0	0
	FSE:TR:HT	0	0	0	0	0	0
	FSE:TR:HT:SA	18.6364	17.3636	19.5	0	0	0
	GM:TR	0	0	0	0	0	0
	GM:TR:HT	0	0	0	0	0	0
	GM:TR:HT:SA	1563.45	1519.82	1541.64	148	185	166.5
	FSE:SA	0	0	0	0	0	0
	HTFSE:SA	0	0	0	0	0	0
										FSA +	FSA +	FSA +	FSA +	FSA +	FSA +	FSA +	FSA +
Fig. S1d	C	S. epi	S. cap	S. car	S. coh	S. hem	S. len	S. aureus	6h FSA	GM	S. epi	S. cap	S.car	S.coh	S. hem	S. len	S. aureus
	0	0	0	0	0	0	0	59.3058	2.94873	2.56777	0	5.49326	0	0	0	4.30768	35.4365
	0	0	0	0	0	0	0	34.3851	2.92466	2.56376	0	8.09238	4.84092	0	0	3.23761	27.0055
	0	0	0	0	0	0	0	44.0045	2.95274	2.56376	0	5.87882	0	0	0	2	29
Fig. S1e		FSA +	FSA +	FSA +	FSA +	FSA +
	C	GM	FSE	Pam2CSK4	FSL-1	Pam3CSK4
	2.60787	5.5728	2.56777	3.04898	3.94322	2.94873
	2.59584	5.8134	2.56376	2.90461	4.32016	3.92466
	2.58381	6.83345	3.56376	2.88456	3.88708	2.95274
Fig. S1f		rSbi +	rSbi +	rSbi +	rSbi +	rSbi +
	C	GM	FSE	Pam2CSK4	FSL-1	Pam3CSK4
	2.60787	2.96	1.77	1.76	1.18	2.25
	2.59584	2.99	1.57	2.14	1.63	2.64
	2.58381	2.49	1.76	2.64	1.77	2.35

## Sheet: Fig.S2
*Note in all files, 0 is not detected
Fig. S2a	C	FSA:GM	101	102	103	104	105	106	107	108		Fig. S2b	C	FSA:GM	101	102	103	104	105	106	107	108		Fig. S2c	C	FSA:GM	101	102	103	104	105	106	107	108
	0	992.333	508.5	181	166.111	61.1111	59.5556	0	0	0			0	992.333	363.833	345.444	140.286	161.143	153.857	178.429	80.1429	64.4286			7.71429	1073.29	1014.18	1071.17	992.333	737.889	854.778	270.111	78.5556	27.3333
	0	1043.67	455	274.5	117.333	57.3333	50.1111	0	0	0			0	1043.67	460.889	350.944	106.143	161.714	173.429	66.7143	250	65			4.42857	1392.43	1173.92	1081.81	1043.67	972.889	799	163.778	18.7778	97.7778
	0	1148.44	445.5	386	142.444	72.5556	82.3333	0	0	0			0	1148.44	355.556	356.611	119.571	148.143	170.143	84.5714	72	62			4	1430.57	1098.22	957.542	1148.44	791.667	588.222	812.444	55	25.8889
	Time (h)	103	104	105	106	107	108						Time (h)	103	104	105	106	107	108						Time (hrs)	103	104	105	106	107	108
	0	0.091333	0.093667	0.172667	0.096333	0.110667	0.0945						0	0.0929	0.0952	0.0962	0.104	0.104	0.096333						0	0.093667	0.093333	0.095	0.096333	0.109333	0.219333
	2	0.090667	0.092	0.110333	0.130667	0.192667	0.101375						2	0.0925	0.1024	0.1408	0.099778	0.099778	0.130667						2	0.091667	0.092333	0.0936667	0.1	0.156667	0.633
	4	0.095667	0.113333	0.115333	0.457	0.681667	0.128125						4	0.0978	0.1447	0.3365	0.126222	0.126222	0.457						4	0.092333	0.094667	0.104	0.172	0.421667	1.279
	6	0.133	0.247	0.295	0.749	0.932333	0.22525						6	0.1242	0.2577	0.5666	0.152556	0.172556	0.749						6	0.104667	0.11	0.176333	0.443333	0.926333	1.39633
	8	0.320333	0.562333	0.727667	0.955667	0.843667	0.512625						8	0.2136	0.4139	0.7001	0.130556	0.230556	0.755667						8	0.188667	0.215667	0.497667	0.91	1.22467	1.45867
	10	0.704333	0.833667	0.9	0.830333	0.790667	0.776375						10	0.3486	0.5452	0.7539	0.192333	0.292333	0.830333						10	0.45	0.615667	1.06967	1.19967	1.31633	1.5
	12	0.925333	0.916	0.833	0.804667	0.768667	1.00863						12	0.5191	0.6677	0.7839	0.269667	0.369667	0.804667						12	0.935333	1.17533	1.33967	1.32733	1.395	1.53067
	14	0.874333	0.858333	0.766333	0.767	0.734	1.07625						14	0.6836	0.7838	0.7899	0.360111	0.460111	0.767						14	1.17433	1.359	1.40967	1.39333	1.46267	1.54767
	16	0.826667	0.750667	0.761333	0.695333	0.69	1.09838						16	0.8044	0.8586	0.7839	0.457556	0.557556	0.695333						16	1.22633	1.41067	1.44167	1.44433	1.523	1.55833
	18	0.790333	0.753333	0.64	0.698667	0.726667	1.08587						18	0.9064	0.9327	0.7827	0.557889	0.657889	0.698667						18	1.22467	1.44467	1.47867	1.492	1.566	1.56
	20	0.698333	0.706667	0.690333	0.644667	0.698667	1.0725						20	1.0166	0.9449	0.7675	0.651778	0.751778	0.644667						20	1.21167	1.48633	1.51733	1.535	1.58533	1.55767
	22	0.684	0.68	0.654333	0.624	0.692333	1.05812						22	1.0918	0.9657	0.736	0.690222	0.790222	0.624						22	1.174	1.52867	1.55167	1.56	1.587	1.55233
	24	0.665	0.653333	0.650667	0.601667	0.691	1.0215						24	1.1405	0.9592	0.7261	0.704889	0.804889	0.601667						24	1.08933	1.56067	1.57167	1.564	1.57933	1.54233
Fig. S2d	C	FSA:GM	101	102	103	104	105	106	107	108		Fig. S2e	C	FSA:GM	101	102	103	104	105	106	107	108		Fig. S2f	C	FSA:GM	101	102	103	104	105	106	107	108
	0	992.333	479.579	445.684	142.286	48.8571	64.2857	77.1429	65.4286	44.57			0	833.333	432.611	498	520.667	337	262.714	150.286	114.286	20.4286			0	992.333	385.474	642	140.286	161.143	53.8571	78.4286	80.1429	62.4286
	0	1043.67	392.684	441.842	136.571	54.1429	54.2857	67.7143	47.7143	52			0	898.667	414.889	533.889	235.143	250.714	239.286	179.714	120.571	25.5714			0	1043.67	210.316	278	106.143	161.714	73.4286	66.7143	50	52.8571
	0	1148.44	383.053	242.053	229.857	35.2857	60.1429	60.5714	39.7143	52.41			0	981.105	444.5	428.222	422.714	231.714	243.857	208.286	173.857	81.5714			0	1148.44	111.053	284	119.571	148.143	70.1429	84.5714	72	70.8571
	Time (h)	103	104	105	106	107	108						Time (h)	103	104	105	106	107	108						Time (h)	103	104	105	106	107	108
	0	0.0915	0.0911	0.101556	0.0939	0.1006	0.1414						0	0.0931	0.094	0.0962	0.0994	0.1292	0.0994						0	0.090667	0.091667	0.0953333	0.095	0.118667	0.371667
	2	0.0922	0.1003	0.107667	0.1174	0.2282	0.4089						2	0.0942	0.1002	0.1408	0.2447	0.3438	0.1741						2	0.092	0.091667	0.096	0.111	0.199667	0.655667
	4	0.0965	0.1182	0.167111	0.2431	0.5275	0.8311						4	0.1242	0.1568	0.3365	0.4771	0.668	0.4374						4	0.096333	0.098	0.142667	0.358	0.542667	1.04067
	6	0.1215	0.219	0.270444	0.439	0.7988	1.1425						6	0.2912	0.2725	0.5666	0.6418	0.7969	0.6742						6	0.146667	0.139667	0.333667	0.810667	0.922667	1.25833
	8	0.2119	0.4103	0.432111	0.6151	0.9479	1.2321						8	0.6145	0.5522	0.7001	0.7557	0.8949	0.7812						8	0.327667	0.356333	0.834333	1.016	1.18933	1.32
	10	0.3358	0.4599	0.602889	0.7819	0.9986	1.2685						10	0.8058	0.7594	0.7539	0.7162	0.9004	0.7969						10	0.634	0.911	1.05367	1.134	1.30267	1.27567
	12	0.511	0.6901	0.706111	0.91	1.0465	1.2991						12	0.9079	0.8105	0.7839	0.7793	0.9129	0.8323						12	0.989333	1.084	1.146	1.183	1.32367	1.20767
	14	0.6601	0.8109	0.771556	1.0241	1.0917	1.3144						14	0.9629	0.8476	0.7899	0.7549	0.9593	0.8553						14	1.08867	1.15267	1.18367	1.19667	1.28767	1.153
	16	0.791	0.8921	0.809667	1.0973	1.1267	1.3426						16	0.9523	0.8594	0.7839	0.6849	0.9903	0.8747						16	1.141	1.19467	1.20833	1.20133	1.248	1.138
	18	0.891	0.9101	0.836111	1.1548	1.1543	1.3607						18	0.8936	0.8716	0.7827	0.6194	1.023	0.9026						18	1.18267	1.22	1.21333	1.19633	1.20733	1.13967
	20	1.0111	0.911	0.819333	1.1986	1.1496	1.3579						20	0.8383	0.8884	0.7675	0.6586	1.0528	0.9337						20	1.20667	1.227	1.20633	1.188	1.17633	1.14
	22	1.0612	0.9821	0.890889	1.2298	1.1665	1.3417						22	0.8085	0.89	0.736	0.6082	1.073	0.9547						22	1.21733	1.22233	1.19667	1.16967	1.15233	1.11867
	24	1.0912	0.9101	0.899222	1.2588	1.168	1.2861						24	0.7496	0.8742	0.7261	0.6767	1.0882	0.9666						24	1.21667	1.219	1.18533	1.153	1.134	1.162

## Sheet: Fig.S3
				Fractions
Fig. S3a	FSA	GM	18h FSE	1	2	3	4	5	6	7	8	9	10	11	12	13	14	15	16	17	18	19	20	21	22	23	24	25	26	27	28	29	30	31	32	33	34	35	36	37	38	39	40	41	42	43	44	45	46
	1553.79	19.7143	15.1071	1038.39	1081.93	1093.18	1175.89	1093.93	1109.5	1107.82	1118.75	979.679	992.107	1193.82	1030.14	1053.93	1610.93	1424.14	1477.96	1524.43	1623.25	1647.29	1556.57	1590.32	1017.25	1024.46	977.464	976.393	1073.54	45.1786	40.1429	60.929	42.143	77.964	224.429	623.25	1147.29	1210.93	1424.14	1477.96	1524.43	1623.25	1647.29	1610.93	1424.14	1477.96	1524.43	1623.25	1647.29
				Fractions
Fig. S3b	FSA	GM	18h FS.car	1	2	3	4	5	6	7	8	9	10	11	12	13	14	15	16	17	18	19	20	21	22	23	24	25	26	27	28	29	30	31	32	33	34	35	36	37	38	39	40	41	42	43	44	45	46
	1821.94	6.75	4.41667	1470	1285.92	1228.17	1424.83	1502.17	1488.75	1328	1410.33	1488.67	1595.5	1571.83	1536.5	1347.17	1383.92	1368.17	1477.83	1557.92	1516.17	1380.92	1302.67	1313.75	1467	1311.17	1465	1424.08	1449.33	44.1667	20.8333	3.91667	12.8333	14	86.9167	174.5	195.417	222.75	374.5	1297.75	1334.17	1365.08	1581.83	1453.42	1512.92	1403.42	1355.08	1273.08	1359
				Fractions
Fig. S3c	FSA	GM	18h FS.hem	1	2	3	4	5	6	7	8	9	10	11	12	13	14	15	16	17	18	19	20	21	22	23	24	25	26	27	28	29	30	31	32	33	34	35	36	37	38	39	40	41	42	43	44	45	46
	2006.64	0	0	1509.18	1547.91	1508.45	1882	1365	1576.91	1665	1546.09	1568.64	1463.18	1740.09	1468.91	1298.91	1405.09	1493.09	1618.64	1479.09	1555.91	1536.18	1619	1588	1522.18	1503.55	1573.09	1517.91	1553.18	0	0	0	0	0	56.5455	218.636	263.364	259.909	311.546	940.091	1583.55	1294.09	1555.36	1305.45	1335.09	1297.82	1287.36	1247.27	1285.27
				Fractions
Fig. S3d	FSA	GM	18h FSA	1	2	3	4	5	6	7	8	9	10	11	12	13	14	15	16	17	18	19	20	21	22	23	24	25	26	27	28	29	30	31	32	33	34	35	36	37	38	39	40	41	42	43	44	45	46
	1097.86	33.5	4.17857	62.6786	760.607	697.75	907.179	856.286	725.5	816.536	731.643	757.536	836.357	732.179	715.464	996.071	588.786	723.929	659.107	738.071	913.5	719.607	831.5	635.464	782.536	703.357	729.036	893.25	718.679	28.3929	32.1786	26.4286	65.0714	252	365.357	428.179	566.179	678	778	789	871	845	888	902	934	912	976	978	987
				Fractions
Fig. S3e	FSA	GM	Control:GM	1	2	3	4	5	6	7	8	9	10	11	12	13	14	15	16	17	18	19	20	21	22	23	24	25	26	27	28	29	30	31	32	33	34	35	36	37	38	39	40	41	42	43	44	45	46
	789	0	0	723	789	678	690	621	754	723	790	764	690	667	876	678	923	978	856	679	887	876	775	678	678	654	652	623	612	679	876	876	789	775	776	721	734	786	746	739	793	712	776	723	786	789	712	678	665
[truncated: 6 more columns]

## Sheet: Fig.S4
	Supplementary Figure S4. contains MALDI data
Fig. S4a	m/z	S/N	Quality Fac.	Res.	Intens.	Area		Fig. S4b	m/z	S/N	Quality Fac.	Res.	Intens.	Area		Fig. S4c	m/z	S/N	Quality Fac.	Res.	Intens.	Area		Fig. S4d	m/z	S/N	Quality Fac.	Res.	Intens.	Area		Fig. S4e	m/z	S/N	Quality Fac.	Res.	Intens.	Area		Fig. S4f	m/z	S/N	Quality Fac.	Res.	Intens.	Area
	311.153	7	454	2342	12702	942			317.069	7	79.9	2874	12508	787			304.294	18	1232	3471	58999	5689			301.052	9	1042	3702	20028	1390			300.05	20	1293	2929	30237	3071			300.044	22	12296	3067	40104	4269
	317.084	14	914	2698	17735	1643			333.068	13	327	3495	17249	1318			307.102	6	187	3392	25845	2027			304.278	86	21441	3799	124349	12413			300.971	40	1297	1885	53851	10415			301.044	24	21814	3097	43785	4616
	318.085	12	143	2814	16112	1314			335.079	69	17859	3763	58849	6330			311.154	7	186	2099	26827	3317			311.152	16	945	3077	28783	2743			302.984	110	117312	2988	133914	16584			307.113	7	871	2726	18530	1467
	333.072	27	5740	2983	26733	3021			337.096	11	1565	3561	15276	1075			317.096	34	9699	3727	100581	10140			317.079	11	483	2795	21899	2136			305.002	32	3596	2744	44808	5565			309.141	8	317	2792	20467	1686
	335.082	104	74627	3151	83277	11192			357.062	9	559	3346	14057	996			318.1	24	2140	3287	72578	7982			318.081	7	177	2547	17097	1720			308.032	8	264	2316	17287	1700			311.139	7	139	2728	18798	1498
	337.098	16	4392	3312	19165	1730			361.066	7	931	3367	12872	815			319.105	8	217	3716	31008	2534			326.355	19	2129	3949	33248	2826			315.023	38	4781	3185	50550	5906			315.024	28	11529	3315	48627	5191
	345.051	6	118	2352	11746	998			362.05	8	379	3411	12966	844			326.373	12	1101	3843	41668	3663			332.312	19	2423	3907	32854	2898			317.083	16	426	1667	25280	4255			317.104	28	3655	2936	48291	5479
	361.067	15	3040	3170	17997	1780			363.067	7	293	4124	12699	747			332.323	9	331	3475	32137	3071			333.079	21	579	3327	36221	4127			318.086	15	368	1684	24906	4152			318.108	29	1902	3081	50005	5450
	362.057	14	930	2804	17228	1825			364.039	14	463	3145	17919	1662			333.09	69	19045	4248	193306	18880			335.092	77	62370	3877	109955	11832			322.917	6	622	2096	14690	1596			319.121	9	559	3831	20762	1312
	363.084	13	398	2891	16485	1680			379.079	523	240033	3743	394566	54245			335.104	230	148515	4248	620277	63052			337.108	12	764	4083	23979	1915			327.982	87	30383	3240	104196	12580			333.102	49	3508	3714	76933	7894
	364.029	28	1802	2980	27767	3434			383.045	14	2474	3780	17934	1494			337.121	31	4105	4457	91811	8438			357.073	15	1069	4054	26889	2323			330.006	78	37484	3651	93280	10098			335.114	181	33811	3500	260372	30978
	377.063	12	33.3	3048	15885	1590			395.019	9	233	3387	13854	1102			344.079	6	49.4	2337	26027	3848			361.077	11	1142	4053	22139	1792			333.08	33	959	2537	44302	6164			337.137	17	689	4504	32088	2289
	379.089	710	156726	2974	519003	90580			399.027	6	40.7	3680	12055	750			346.072	9	503	2370	31648	4967			362.069	9	300	3822	19488	1506			335.114	89	10969	3131	104812	13329			356.311	14	2377	5195	27166	1685
	380.084	120	22182	4107	93279	10828			401.055	125	24142	4087	99313	12432			351.08	7	262	2525	26629	3521			363.09	9	224	4200	19164	1446			337.132	8	689	3295	15961	1095			357.104	16	500	4187	29920	2401
	383.055	11	1832	3711	14744	1118			403.701	7	801	1841	12831	1774			355.075	7	365	3937	27941	2404			364.048	19	656	3236	33085	3896			352.978	10	107	2906	18063	1893			361.101	21	1050	3580	36846	3754
	395.023	7	376	3030	12276	1042			410.989	9	744	3565	14280	1237			357.094	17	329	4132	54301	5272			365.266	11	2025	4472	22289	1643			355.013	123	35508	3979	139723	15328			362.081	11	194	2987	23290	2377
	401.065	87	115545	3922	69432	9074			417.029	38	4368	3800	35669	4487			361.09	33	3497	4434	96359	9624			377.065	9	125	3935	19474	1631			357.046	92	43492	4076	105683	11736			363.123	14	149	4143	26715	2110
	411.002	9	600	3426	13501	1175			423.045	49	11157	3970	43798	5417			362.079	29	761	3680	83852	9820			379.092	578	454888	3931	765321	99233			361.108	11	1176	3511	19097	1568			364.053	28	6391	2788	45707	6591
	417.046	30	16201	3612	28478	3561			425.562	9	1162	2091	14240	2025			363.105	28	654	4725	82800	7906			383.059	26	7642	4947	41340	3605			363.127	7	278	4365	15332	840			377.098	12	494	3546	24497	2409
	423.061	24	34430	4166	24085	2457			432.976	6	490	2940	11916	1083			364.054	51	3140	3292	141818	19764			395.033	11	496	4444	21660	1825			364.059	13	3229	2899	21000	2220			379.117	479	149545	3480	652172	92147
	425.525	7	1019	2255	11862	1241			439.023	36	4475	4424	33547	3722			377.085	25	41.3	4141	74126	8225			399.044	7	114	4738	17147	1117			379.114	211	76114	3268	227333	34112			380.132	141	20037	6069	198137	15665
	432.986	8	765	3142	13030	1321			441.002	233	181181	4893	178781	22164			379.103	1612	247546	4094	4197298	515217			401.07	211	117059	4846	283086	31539			380.135	61	2487	5380	71156	5903			383.096	21	1435	4821	35616	2889
	439.035	19	8075	4115	20800	2162			443.001	106	41125	5102	85148	9714			383.077	41	11344	4881	115331	11387			403.716	7	1172	1969	16715	2431			383.097	9	477	4235	17054	1137			395.057	7	1642	3734	17485	1456
	441.009	109	218327	4309	83811	11405			445.026	171	60340	4469	133258	17819			395.045	17	1244	4315	54161	6231			409.714	9	1594	2064	19494	3101			389.259	9	2920	7124	16827	678			401.098	131	35288	4708	181397	19628
	443.011	49	63751	4299	41890	5161			454.996	8	775	4323	12992	895			399.059	13	258	4751	42149	4004			411.001	8	704	4456	17826	1429			401.097	53	1792	3712	61011	7702			417.072	16	6170	4376	29327	2848
	445.039	94	111416	4726	73200	9077			461.003	205	73118	4766	157606	21020			401.087	215	108749	5343	561071	56241			417.045	45	7090	4640	65397	7505			423.037	20	3214	3512	27739	3596			423.093	31	2972	5618	48231	4077
	461.016	127	149774	4502	95598	13390			462.994	36	7174	4562	33603	3818			403.695	10	3257	2190	35248	6738			423.062	88	69844	5272	121567	12833			441.042	17	1554	3889	24014	2569			439.065	10	1036	5498	20737	1471
	476.991	69	61597	4472	55281	7752			464.983	10	692	4113	14935	1331			409.684	8	2528	2273	28689	4934			425.588	9	1034	2095	19379	3263			443.041	9	181	4150	15863	1237			441.043	34	10167	4951	52293	5587
	482.998	7	631	2041	12151	2035			476.98	111	48512	5152	88335	11049			411.019	21	1808	4637	62111	7062			432.987	7	804	4584	17045	1408			445.067	36	1665	4233	42884	5089			443.034	13	972	3814	24665	3002
	492.967	11	1197	4643	14701	1242			478.971	20	1193	4482	21844	2402			417.062	69	11892	4947	184051	20707			439.039	38	10899	5570	55932	5346			447.31	18	1664	8935	24475	1169			443.201	10	1903	9101	20981	914
	498.951	7	340	3512	11911	1130			482.968	6	505	2681	11825	1415			423.078	80	50488	5821	209836	20063			441.018	153	373024	5403	203569	22466			461.055	18	7726	6048	24524	1863			445.076	179	56875	6018	236567	23037
	524.14	8	432	4606	12562	973			484.969	8	248	3907	13083	1137			425.569	13	4283	2258	42682	8564			443.016	64	17880	5380	89811	9527			467.026	8	395	4700	14836	1112			461.052	104	41718	6419	135779	12632
	550.122	6	552	2448	11131	1500			492.96	15	718	5308	18504	1526			433.006	17	1193	4264	51064	6754			445.042	331	276633	5456	429908	49061			488.995	9	3284	4819	15156	1202			464.167	14	1985	5164	25115	2128
	568.13	56	45394	5613	44052	5766			498.948	6	361	3596	11773	1039			439.052	55	25315	5971	146785	14239			455.014	6	669	5163	15424	1002			489.32	7	1776	7384	13792	613			465.176	8	759	7450	18211	893
	596.997	6	748	5468	11287	737			524.129	6	364	5345	11778	711			441.026	11	323	4547	37160	4333			461.019	252	199833	5645	326216	37528			494.137	6	180	4209	12872	911			467.038	12	3481	3370	22078	3130
	636.49	9	1847	5958	12761	1025			568.131	27	5358	6324	26378	2626			441.45	11	1870	2251	35252	7148			463.013	36	7309	5425	52998	5490			505.353	20	2828	9499	24369	1277			477.03	23	1257	6730	35180	2667
	636.993	6	1155	5515	11047	775			656.058	154	57122	7108	113896	15882			445.056	385	230802	5963	958385	98878			465.002	10	178	5270	19834	1675			543.184	6	234	5515	12461	825			480.146	6	1149	5330	15628	1024
	656.065	111	64158	6976	76668	10821			672.035	232	54318	7337	167731	24130			455.026	15	1178	5792	44948	4140			476.995	91	72201	5910	122057	13461			547.368	11	955	11252	16601	647			483.009	12	3037	3612	21853	3080
	672.042	166	83887	6730	110256	17413			688.011	126	28377	7681	94027	13038			461.031	489	167541	6209	1188383	123878			482.986	10	511	3799	19665	2469			563.397	26	1811	11839	28069	1432			494.136	21	17612	6213	32952	2938
	688.018	83	30177	6627	58900	9309			694.027	7	196	2930	12229	1955			463.031	27	1856	5534	73782	7985			484.986	8	257	5663	18118	1369			568.175	13	5346	5849	17911	1524			506.175	9	1645	4519	18435	1737
	694.028	7	202	3073	11352	1664			696	9	345	7685	13575	923			476.203	6	81	5166	23454	1908			492.974	10	708	6304	19900	1399			569.451	6	1744	9649	12300	455			509.483	17	1304	7667	27293	1806
	703.996	20	2869	6596	19543	2296			703.987	29	6968	7794	27586	3090			477.007	271	94432	6529	651944	67329			494.559	9	1076	6603	18563	1157			582.327	96	34893	6775	80607	9927			510.115	8	3876	6274	17480	1182
	883.075	7	762	8240	11101	822			710.003	7	113	2949	12436	2087			479.003	33	3743	5704	87109	10033			498.965	7	682	5041	16015	1328			585.049	78	39648	4824	66748	10696			524.171	10	464	5834	19265	1430
	899.045	6	511	9011	10714	722			711.971	6	212	5194	11893	1077			482.988	17	632	3907	50076	8596			522.589	14	991	6348	24984	2185			604.303	9	2006	6479	13802	990			543.191	7	1614	6366	15908	1003
	1033.71	55	3452	12896	38084	4726			795.471	6	664	9401	11491	590			492.983	42	22188	6634	106326	10449			524.149	7	699	5857	16605	1229			605.411	13	643	12207	16640	689			550.184	12	1478	6146	21228	1698
	1055.69	17	2581	14503	17054	1416			817.44	12	2590	9070	15131	1210			494.977	8	684	6207	27923	2417			550.62	7	523	5373	16279	1429			621.442	31	5068	13796	29827	1531			568.173	40	8584	6906	51224	5157
	1071.66	9	1123	14160	12235	769			867.09	7	924	7751	12068	933			498.974	19	741	4906	53516	7426			568.152	41	4810	7274	56093	5545			655.33	20	3831	7662	21404	1887			582.322	125	44278	8031	138476	14015
	1142.86	12	264	11742	13750	1283			883.065	14	1595	8901	16327	1634			506.147	6	309	2994	23745	3969			597.003	7	1770	7175	15801	1061			656.105	30	1064	6194	28344	3940			585.037	35	16106	4476	44919	7402
	1154.46	7	181	2423	11092	4448			899.04	13	894	11195	15596	1238			514.953	8	336	4929	26667	3075			628.38	247	230842	7875	285188	34470			663.451	13	4462	16203	16511	616			602.992	9	1827	5843	17006	1488
	1227.94	8	580	13886	11665	856			989.719	7	1184	12282	11737	626			523.134	10	702	5603	30485	3096			650.366	10	2158	8951	18554	1239			672.094	20	13294	8886	20671	1652			604.302	23	17503	8484	31363	2579
	1256.37	6	634	2791	10709	3790			1033.71	403	45649	11580	241219	40261			524.157	12	306	6020	36467	3656			656.08	360	211746	8693	405582	48738			679.483	28	15923	14829	26514	1391			620.284	6	1290	7783	14668	778
	1256.92	6	463	19011	10769	498			1055.68	280	64967	13632	167873	24441			534.601	7	392	595	24072	21114			672.056	347	107093	8876	389843	47853			685.354	6	213	5764	11351	843			656.114	266	113573	9267	266101	28691
	1293.91	287	5838	15743	158321	27736			1071.66	143	56679	14263	89333	12330			550.148	13	307	2477	37368	10107			678.067	7	282	3529	15397	2446			688.076	7	806	9084	11838	539			665.259	11	9985	10027	18444	1083
	1297.95	15	1233	16326	15304	1463			1073.66	16	1232	19924	16594	1108			568.157	70	32038	7762	158069	16219			688.033	127	53579	9121	146411	17441			719.395	68	46548	8885	51064	5810			672.091	163	78431	10008	163978	16731
	1309.89	176	6477	15804	99860	17303			1077.66	79	31309	13732	52437	7163			581.015	8	1782	6125	25654	2519			693.388	15	463	8348	24925	2412			737.525	25	9626	16331	23554	1213			678.085	8	2671	5186	15770	1768
	1311.9	24	429	22724	20023	1852			1093.64	63	27042	13958	42779	5683			590.138	7	411	7855	24043	1793			694.045	12	443	4542	21006	3462			779.533	9	2465	16500	12697	430			688.067	34	14604	10713	41095	3402
	1315.89	82	2526	15343	50637	8415			1095.63	24	4110	12202	20999	2480			597.011	13	1400	7284	35657	3256			696.023	8	248	7941	17287	1466			795.565	24	7805	18845	22066	1079			691.236	8	1108	8903	15729	893
	1331.87	70	2593	15115	43643	7319			1097.62	10	2277	14280	12863	889			602.964	13	843	5882	36046	4742			704.01	22	1008	9332	31806	3092			837.574	7	963	17750	11316	346			694.079	8	1713	4676	15584	1883
	1333.86	23	930	12298	19260	2976			1109.62	12	626	12925	14320	1228			612.99	11	1087	8652	30849	2432			710.057	8	93.8	2088	16497	4937			853.605	21	6377	20623	19474	914			705.175	18	7937	10241	25251	1985
	1335.86	10	775	16661	12704	1127			1117.6	8	271	12284	12046	906			618.946	14	1586	7474	37448	3909			823.531	203	109618	11837	205585	23789			911.645	15	3012	18550	15865	822			709.241	12	2309	8027	20048	1743
	1347.84	17	853	15901	16080	1721			1271.95	11	1023	14515	13072	1112			634.922	7	795	9258	22803	1562			845.514	228	98367	12871	223256	25059			927.638	6	711	20034	10813	312			719.394	19	22778	11924	25568	1704
																	656.086	437	167533	9270	799933	90206			861.499	13	1376	11932	20396	1619			971.536	7	693	6238	11220	1321			721.149	8	4912	12391	15327	680
																	672.061	701	114674	9450	1237946	143451			867.125	18	6004	11759	25042	2248			985.678	7	1390	21195	10914	346			867.143	9	1533	11587	15444	957
																	678.075	7	196	2801	21811	5145			883.095	23	2745	12315	29013	2760			1329.65	15	860	10072	14779	2285			883.118	8	3304	12302	14554	860
																	688.037	387	82080	9794	676945	78039			899.07	14	997	13817	20672	1518			1351.64	11	932	9060	12740	1925			884.314	7	2709	11824	14024	845
																	690.036	40	1974	6640	79652	13050			907.699	8	975	13138	14995	858											931.407	7	1102	7262	13702	1325
																	694.051	20	445	4430	43776	9281			925.714	375	47740	13019	336349	43274											971.533	45	26869	13856	43028	4716
																	704.013	94	50328	10257	170628	18675			947.692	377	58102	14812	332387	38812											989.541	23	15816	12147	26116	3015
																	706.01	17	1232	8612	38588	4193			963.668	132	49024	15948	120807	12825											1183.55	11	9525	13441	15578	1504
																	710.023	17	680	4228	39433	8841			965.669	11	778	13813	17413	1374											1211.95	10	5521	1160	14616	15281
																	710.621	7	539	857	21335	17057			969.675	118	37637	15555	108404	11954											1250.53	13	5872	15453	16101	1484
																	719.987	9	653	10028	24565	1816			981.777	6	750	12932	13454	776											1252.97	8	4072	7234	13121	2055
																	726.16	10	1044	852	26604	24843			985.65	57	9827	15564	56184	5809											1329.63	52	129606	17182	39767	5811
																	732	7	396	921	22351	16749			987.634	11	351	10761	17235	1650											1351.61	110	269076	16315	73680	13213
																	814.003	10	977	11043	24709	2088			1001.62	9	656	14163	15976	1052											1367.59	29	98255	16489	25149	3412
																	829.977	12	1707	12252	27129	2251			1033.74	199	65349	15737	166626	20310											1374.6	6	954	14639	11663	892
																	845.139	6	505	14088	18199	990			1035.75	13	744	19752	18648	1220
																	845.943	8	825	11879	20302	1582			1055.72	201	38201	17985	165965	18309
																	867.119	20	5722	12859	36183	3351			1071.69	69	5340	18783	61778	6224
																	883.091	39	14569	13088	61456	6597			1077.7	50	9872	17733	46588	4721
																	899.065	36	7265	13281	56263	5997			1093.68	27	774	17307	28223	2657
																	915.039	15	888	13676	29142	2476			1094.12	10	872	12794	15839	1501
																	921.037	6	415	9353	17776	1709			1110.09	7	621	15082	12762	815
																	925.71	10	591	12812	21969	1650			1271.98	23	2993	21130	22654	1985
																	943.041	6	256	5623	17577	2703			1293.96	63	8693	22426	48566	5362
																	947.68	9	215	9388	21030	2407			1309.93	14	1321	21832	16875	1236
																	1078.14	7	1851	15974	16884	1102			1315.94	19	3802	21487	20076	1774
																	1094.11	14	2024	15180	23971	2309			1510.22	18	4892	19642	18108	2036
																	1110.08	13	1548	15246	23520	2286			1532.2	60	4051	21958	41773	6119
																	1126.05	7	642	15053	16883	1296			1548.17	16	1353	21873	16708	1675
																	1510.18	140	23644	18378	118624	23026			1554.18	21	5691	21676	19714	2238
																	1528.38	8	163	4041	15099	6332			1570.15	7	796	22642	11545	743
																	1532.17	342	53254	20459	272330	51419
																	1544.32	7	214	3483	14842	7340
																	1548.14	277	105500	19990	221264	43138
																	1550.15	37	1300	20949	38143	5765
																	1554.15	145	48957	19421	120003	24035
																	1570.12	118	68310	19059	98254	19834
																	1586.1	27	3719	19259	29844	4758
																	1588.22	6	392	22869	14031	971

[truncated: 2 more sheets: Fig.S5, Fig.S6]
